# Supplementary material for: Light Supplementation in Pitaya Orchards Induces Pitaya Flowering in Winter by Promoting Phytohormone Biosynthesis
Source: Int J Mol Sci. 2024 Apr 27;25(9):4794. doi: 10.3390/ijms25094794 (PMC11083671; doi:10.3390/ijms25094794)
Supplement: Supplementary file 1 [file ijms-25-04794-s001.zip]

Archive with 2 entries (2 files):
- Figure S1.pdf
- Table. S1.xlsx
